# Supplementary material for: Integrated pathway mining and selection of an artificial CYP79-mediated bypass to improve benzylisoquinoline alkaloid biosynthesis
Source: Microb Cell Fact. 2024 Jun 15;23:178. doi: 10.1186/s12934-024-02453-7 (PMC11179272; doi:10.1186/s12934-024-02453-7)
Supplement: Supplementary file 1 — Supplementary Material 1 [file 12934_2024_2453_MOESM1_ESM.xlsx]

## Sheet: TableS1
Abbriviation	Enzyme name	Origin of biological species	GenBank accession Number	Region
HpaB	4-Hydroxyphenylacetate 3-hydroxylase C terminal	Escherichia coli	CAQ34705
HpaC	4-Hydroxyphenylacetate 3-monooxygenase reductase	Escherichia coli	CAQ34704
DODC	Aminotransferase class V-fold PLP-dependent enzyme	Pseudomonas putida	WP_010953480.1
NCS	norcoclaurine synthase-like activity enzyme	Coptis japonica	BAF45338
MAO	Monoamine oxidase	Micrococcus luteus	BAA31471
6'OMT	S-adenosyl-L-methionine:norcoclaurine 6-O-methyltransferase	Coptis japonica	BAB08004
CNMT	Coclaurine N-methyltransferase	Coptis japonica	BAB71802
4'OMT	S-adenosyl-L-methionine:3'-hydroxy-N-methylcocla urine 4'-O-methyltransferas	Coptis japonica	BAB08005
CYP79A1	N-hydroxylating, multifunctional cytochrome P-450	Sorghum bicolor	U32624.1	184-1860
CYP79B1	Sinapis alba cytochrome P450	Sinapis alba	AF069494.1	30-1658
CYP79D62	Erythroxylum coca CYP79D62	Erythroxylum coca	KX344463.1
CYP79D6v4	Populus nigra CYP79D6v4	Populus nigra	KF870998.1
CYP79A1Ncut		Sorghum bicolor		280-1860
CYP79B1Ncut		Sinapis alba		156-1658
CYP79D62Ncut		Erythroxylum coca		61-1587
CYP79D6v4Ncut		Populus nigra		97-1587
PaoA	Aldehyde dehydrogenase subunit	Escherichia coli	CAQ30765
PaoB	Aldehyde dehydrogenase subunit	Escherichia coli	CAQ30764
PaoC	Aldehyde dehydrogenase subunit	Escherichia coli	CAQ30763
PaoD	Conserved protein	Escherichia coli	CAQ30762

## Sheet: TableS2
Plasmid name	Genotype	Description
pET23	pET23a
pCDF23	pCDF23
pCOLA23	pCOLA23
pAN3712	pCOLA23-EcHpaB-EcHpaC
pAN3726	pACYC184-Cj6OMT-Cj4'OMT-CjCNMT	Methylation process
pAN1948	pCDF23-ATR2-HemA
pDK1001	pET23a-CYP79A1	Synthsized gene
pDK1002	pET23a-CYP79B1	Synthsized gene
pDK1003	pET23a-CYP79D62	Synthsized gene
pDK1004	pET23a-CYP79D6v4	Synthsized gene
pDK1015	pET23a-CYP79A1Ncut	Cloning for test of CYP79 path
pDK1016	pET23a-CYP79B1Ncut	Cloning for test of CYP79 path
pDK1017	pET23a-CYP79D62Ncut	Cloning for test of CYP79 path
pDK1018	pET23a-CYP79D6v4Ncut	Cloning for test of CYP79 path
pDK1061	pCDF23-ATR2-HemA-CYP79A1	Cloning for test of CYP79-AOX pathway
pDK1062	pCDF23-ATR2-HemA-CYP79A1Ncut	Cloning for test of CYP79-AOX pathway
pAN1429	pET23a-MAO	Cloning for test of CYP79-AOX pathway
pDK1074	pCDF23-MAO	Cloning for test of CYP79-AOX pathway
YY39	pACYC184-Cj6'OMT-Cj4'OMT-CjCNMT-NCS	Cloning for test of CYP79-AOX pathway
pAN1433	pET23a-DODC	Cloning for test of CYP79-AOX pathway
pDK1068	pCOLA23-EcHpaB-EcHpaC-DODC	Cloning for test of CYP79-AOX pathway
pAN3742	pET23a-paoABCD	Polycistronic expression of paoA, paoB, paoC, and paoD
pAN3764	pET23a-paoAB-paoCD	Polycistronic expression of each cassette
pAN3766	pET23a-paoA-paoB-paoC	Monocistronic expression
pAN3777	pET23a-paoA-paoB-paoC-paoD	Monocistronic expression
Unless otherwise notes, the expression system is monocistronic.
Each gene is placed under the control of T7 promoter.

## Sheet: TableS3
Primer name	Sequence	Description
pr339	GGTGGTGGTGCTCGAGTGCGGCCGCAAGCTTGTCG
pr379	TGCGGCCGCACTCGACGATCCCGCGAAATTAATACGA
prCYP79A1N_f	AAGGAGATATAcatatgACCCTGAGCTATCTGGCG	Truncation of CYP79A1
prCYP79A1N_r	GCTCGAATTCggatccTTAAATGCTGATGCTCGGAT	Truncation of CYP79A1
prCYP79B1N_f	AAGGAGATATAcatatgAAGAAAGTGCTGGTTAACGA	Truncation of CYP79B1
prCYP79B1N_r	GCTCGAATTCggatccTTATTTAACGGTCGGATACAG	Truncation of CYP79B1
prCYP79D62N_f	AAGGAGATATAcatatgGTTCGTTGCAACGACAAGA	Truncation of CYP79D62
prCYP79D62N_r	GCTCGAATTCggatccTTAGCTGTGGTTGATGCAG	Truncation of CYP79D62
prCYP79D6v4N_f	AAGGAGATATAcatatgCACAAGAACGTTAAGAAACAC	Truncation of CYP79D6v4
prCYP79D6v4N_r	GCTCGAATTCggatccTTAATAACCCGGGTAAACCT	Truncation of CYP79D6v4
Each lower region is the ristricion enzyme site.

## Sheet: TableS4
Straine name	Genotype	Description
BL21(DE3)	E. coli str. B F- ompT gal dcm lon hasdSB(rB-mB-)l(DE3 [lacI lacUV5-T7p07 ind1 sam7 nin5])[malB+]K-12(lS)	Supplied from Novagen
AN2896	BL21(DE3) tyrR::tyrAFbr-aroGFbr-tktA-ppsA	Tyrosine producer
AN3821	AN2896 harboring pAN3712 and pAN1948	L-dopa producer
DK060	AN3821 harboring pDK1001	Test strain for CYP79 path
DK061	AN3821 harboring pDK1002	Test strain for CYP79 path
DK062	AN3821 harboring pDK1003	Test strain for CYP79 path
DK063	AN3821 harboring pDK1004	Test strain for CYP79 path
DK064	AN3821 harboring pDK1015	Test strain for CYP79 path
DK065	AN3821 harboring pDK1016	Test strain for CYP79 path
DK066	AN3821 harboring pDK1017	Test strain for CYP79 path
DK067	AN3821 harboring pDK1018	Test strain for CYP79 path
DK068	AN3821 harboring pET23a	Control strain
DK078	AN2896 harboring pAN3712	L-dopa producer
DK083	DK078 harboring pDK1061 and YY39	Test strain for CYP79-AOX pathway
DK094	DK078 harboring pDK1062 and YY39	Test strain for CYP79-AOX pathway
DK106	DK078 harboring pAN1948 and YY39	Control strain
DK126	AN2896 harboring pDK1068 pDK1062 and YY39	Test strain for CYP79-AOX pathway
DK138	AN2896 harboring pDK1068 pDK1074 and YY39	Test strain for CYP79-AOX pathway
DK155	AN2896/paoD::null	AOX evaluation strain
DK161	DK155 harboing pAN3712, pDK1062, and YY39	AOX evaluation strain
MT401	AN2896 harboring pDK1068 pDK1061 and YY39	Test strain for CYP79-AOX pathway
MT405	DK094 harboring pET23a	Control strain
MT406	DK094 harboring pAN3742	AOX evaluation strain
MT407	DK094 harboring pAN3764	AOX evaluation strain
MT408	DK094 harboring pAN3766	AOX evaluation strain
MT409	DK094 harboring pAN3777	AOX evaluation strain
AOX means aldehyde oxidase.

## Sheet: TableS5
No	Abbriviation	Origin of biological species	Enzyme name	EC number	Identical to CYP79A1	UniProt ID
1	CYP79A1	Sorghum bicolor	Tyrosine N-monooxygenase	1.14.14.36	100	Q43135
2	CYP79B1	Sinapis alba	Tyrosine N-monooxygenase	1.14.14.36	57.8	O81345
3	CYP79A118	Taxus baccata	Tyrosine N-monooxygenase	1.14.14.36	54.9	A0A288W866
4	CYP79E1	Triglochin maritima	Tyrosine N-monooxygenase	1.14.14.36	53.8	Q9M7C0
5	CYP79E2	Triglochin maritima	Tyrosine N-monooxygenase	1.14.14.36	53.6	Q9M7B9
6	CYP79D1	Manihot esculenta	Valine N-monooxygenase	1.14.14.38	53.2	Q9M7B8
7	CYP79D2	Manihot esculenta	Valine N-monooxygenase	1.14.14.38	54.4	Q9M7B7
8	CYP79A8	Hordeum vulgare subsp. vulgare	Leucine N-monooxygenase	1.14.14.39	66.2	B8XX43
9	CYP79A12	Hordeum vulgare subsp. vulgare	Leucine N-monooxygenase	1.14.14.39	69.8	B9VQX4
10	CYP79D3	Lotus japonicus	Isoleucine N-monooxygenase	1.14.14.39	56.1	Q6J541
11	CYP79D4	Lotus japonicus	Isoleucine N-monooxygenase	1.14.14.39	55.4	Q6J540
12	CYP79A2	Arabidopsis thaliana	Phenylalanine N-monooxygenase	1.14.14.40	51.9	Q9FLC8
13	CYP79D62	Erythroxylum coca	Phenylalanine N-monooxygenase	1.14.14.40	58.6	A0A1D8QQR3
14	CYP79D60	Erythroxylum fischeri	Phenylalanine N-monooxygenase	1.14.14.40	57.3	A0A1D8QQP1
15	CYP79D61	Eryhtroxylum fischeri	Phenylalanine N-monooxygenase	1.14.14.40	58.2	A0A1D8QQQ4
16	CYP79D6v3	Populus trichocarpa	Phenylalanine N-monooxygenase	1.14.14.40	58.4	W0FBV8
17	CYP79D16	Prunus mume	Phenylalanine N-monooxygenase	1.14.14.40	56.6	A0A068Q7V0
18	CYP79A61	Zea mays subsp. Mays	Phenylalanine N-monooxygenase	1.14.14.40	73.1	A0A0G3FKN9
19	CYP79F1	Arabidopsis thaliana	Dihomomethionine N-monooxygenase	1.14.14.42	43.7	Q949U1
20	CYP79F2	Arabidopsis thaliana	Dihomomethionine N-monooxygenase	1.14.14.42	41.4	Q9FUY7
21	CYP75B1	Arabidopsis thaliana	Flavonoid 3'-monooxygenase	1.14.14.82	35	Q9SD85
22	CYP75B2	Petunia hybrida	Flavonoid 3'-monooxygenase	1.14.14.82	32.3	Q9SBQ9
23	CYP98A3	Arabidopsis thaliana	Phenolic esters 3-hydroxylase	1.14.14.96	33.6	O22203
24	CYP98A1	Sorghum bicolor	Phenolic esters 3-hydroxylase	1.14.14.96	33.2	O48956
25	CYP79B2	Arabidopsis thaliana	Tryptophan N-monooxygenase	1.14.13.125	58.9	O81346
26	CYP79B3	Arabidopsis thaliana	Tryptophan N-monooxygenase	1.14.13.125	58.2	Q501D8
27	CYP79D63	Erythroxylum coca	Tryptophan N-monooxygenase	1.14.13.125	58	A0A1D8QQQ7
28	CYP79D7v2	Populus trichocarpa	Tryptophan N-monooxygenase	1.14.13.125	59	W0FG45
29	CYP703A2	Arabidopsis thaliana	Laurate 7-monooxygenase	1.14.14.130	34.7	Q9LNJ4
30	CYP703A3	Oryza sativa subsp. japonica	Laurate 7-monooxygenase	1.14.14.130	36.6	Q7EZR4
31	CYP79D6v4	Populus nigra	Amino acid N-monooxygenase	N.D.	58.8	W6CQ99

## Sheet: TableS6
Km values of tyrosine N-monooxygenase
Name	Km value (mM)	Substrate	Organism	Reference
CYP79A1	0.05	1-nitro-2-(4-hydroxyphenyl)ethane	Sorghum bicolor	Halkier BA, Møller BL. The biosynthesis of cyanogenic glucosides in higher plants. Identification of three hydroxylation steps in the biosynthesis of dhurrin in Sorghum bicolor (L.) Moench and the involvement of 1-ACI-nitro-2-(p-hydroxyphenyl)ethane as an intermediate. J Biol Chem. 1990;265:21114–21. https://www.ncbi.nlm.nih.gov/pubmed/2250015
	0.14	L-tyrosine	Sorghum bicolor	Sibbesen O, Koch B, Halkier BA, Møller BL. Cytochrome P-450TYR is a multifunctional heme-thiolate enzyme catalyzing the conversion of L-tyrosine to p-hydroxyphenylacetaldehyde oxime in the biosynthesis of the cyanogenic glucoside dhurrin in Sorghum bicolor (L.) Moench. J Biol Chem. 1995;270:3506–11. http://dx.doi.org/10.1074/jbc.270.8.3506
	0.21	L-tyrosine	Sorghum bicolor	Sibbesen O, Koch B, Halkier BA, Møller BL. Cytochrome P-450TYR is a multifunctional heme-thiolate enzyme catalyzing the conversion of L-tyrosine to p-hydroxyphenylacetaldehyde oxime in the biosynthesis of the cyanogenic glucoside dhurrin in Sorghum bicolor (L.) Moench. J Biol Chem. 1995;270:3506–11. http://dx.doi.org/10.1074/jbc.270.8.3506
	0.22	L-tyrosine	Sorghum bicolor	Halkier BA, Nielsen HL, Koch B, Møller BL. Purification and characterization of recombinant cytochrome P450TYR expressed at high levels in Escherichia coli. Arch Biochem Biophys. 1995;322:369–77. http://dx.doi.org/10.1006/abbi.1995.1477
	0.22	L-tyrosine	Sorghum bicolor	Halkier BA, Nielsen HL, Koch B, Møller BL. Purification and characterization of recombinant cytochrome P450TYR expressed at high levels in Escherichia coli. Arch Biochem Biophys. 1995;322:369–77. http://dx.doi.org/10.1006/abbi.1995.1477
	0.3	NADH	Sorghum bicolor	Kahn RA, Fahrendorf T, Halkier BA, Møller BL. Substrate specificity of the cytochrome P450 enzymes CYP79A1 and CYP71E1 involved in the biosynthesis of the cyanogenic glucoside dhurrin in Sorghum bicolor (L.) Moench. Arch Biochem Biophys [Internet]. 1999;363:9–18. Available from: http://dx.doi.org/10.1006/abbi.1998.1068
	0.013	NADPH	Sorghum bicolor	Kahn RA, Fahrendorf T, Halkier BA, Møller BL. Substrate specificity of the cytochrome P450 enzymes CYP79A1 and CYP71E1 involved in the biosynthesis of the cyanogenic glucoside dhurrin in Sorghum bicolor (L.) Moench. Arch Biochem Biophys [Internet]. 1999;363:9–18. Available from: http://dx.doi.org/10.1006/abbi.1998.1068
CYP79B1	0.021	L-tryptophan	Arabidopsis thaliana	Glawischnig E. The role of cytochrome P450 enzymes in the biosynthesis of camalexin. Biochem Soc Trans. 2006;34:1206–8. https://portlandpress.com/biochemsoctrans/article/34/6/1206/65961/The-role-of-cytochrome-P450-enzymes-in-the
	0.021	L-tryptophan	Arabidopsis thaliana	Mikkelsen MD, Hansen CH, Wittstock U, Halkier BA. Cytochrome P450 CYP79B2 from Arabidopsis Catalyzes the Conversion of Tryptophan to Indole-3-acetaldoxime, a Precursor of Indole Glucosinolates and Indole-3-acetic Acid. J Biol Chem. 2000;275:33712–7. https://www.sciencedirect.com/science/article/pii/S0021925820890668
	0.029	L-tryptophan	Sinapis alba	Naur P, Hansen CH, Bak S, Hansen BG, Jensen NB, Nielsen HL, et al. CYP79B1 from Sinapis alba converts tryptophan to indole-3-acetaldoxime. Arch Biochem Biophys. 2003;409:235–41. http://dx.doi.org/10.1016/s0003-9861(02)00567-2
CYP79D60	0.58	L-phenylalanine	Erythroxylum fischeri	Luck K, Jirschitzka J, Irmisch S, Huber M, Gershenzon J, Köllner TG. CYP79D enzymes contribute to jasmonic acid-induced formation of aldoximes and other nitrogenous volatiles in two Erythroxylum species. BMC Plant Biol. 2016;16:215. http://dx.doi.org/10.1186/s12870-016-0910-5
	0.23	L-leucine	Erythroxylum fischeri	Luck K, Jirschitzka J, Irmisch S, Huber M, Gershenzon J, Köllner TG. CYP79D enzymes contribute to jasmonic acid-induced formation of aldoximes and other nitrogenous volatiles in two Erythroxylum species. BMC Plant Biol. 2016;16:215. http://dx.doi.org/10.1186/s12870-016-0910-5
	1.28	L-isoleucine	Erythroxylum fischeri	Luck K, Jirschitzka J, Irmisch S, Huber M, Gershenzon J, Köllner TG. CYP79D enzymes contribute to jasmonic acid-induced formation of aldoximes and other nitrogenous volatiles in two Erythroxylum species. BMC Plant Biol. 2016;16:215. http://dx.doi.org/10.1186/s12870-016-0910-5
	2.74	L-tryptophan	Erythroxylum fischeri	Luck K, Jirschitzka J, Irmisch S, Huber M, Gershenzon J, Köllner TG. CYP79D enzymes contribute to jasmonic acid-induced formation of aldoximes and other nitrogenous volatiles in two Erythroxylum species. BMC Plant Biol. 2016;16:215. http://dx.doi.org/10.1186/s12870-016-0910-5
	6.09	L-tyrosine	Erythroxylum fischeri	Luck K, Jirschitzka J, Irmisch S, Huber M, Gershenzon J, Köllner TG. CYP79D enzymes contribute to jasmonic acid-induced formation of aldoximes and other nitrogenous volatiles in two Erythroxylum species. BMC Plant Biol. 2016;16:215. http://dx.doi.org/10.1186/s12870-016-0910-5
